# Supplementary material for: Detecting zoonotic Influenza A using QIAstat-Dx Respiratory SARS-CoV-2 panel for pandemic preparedness
Source: Sci Rep. 2023 Feb 17;13:2833. doi: 10.1038/s41598-023-29838-9 (PMC9936110; doi:10.1038/s41598-023-29838-9)
Supplement: Supplementary file 1 — Supplementary Information 1. [file 41598_2023_29838_MOESM1_ESM.xlsx]

## Sheet: Source Data
Source	Data base	Strain name	PB2	PB1	PA	HA	NP	NA	M	NS
H. Sun et al (2020)	GenBank	A/swine/Heilongjiang/1214/2016	MN416349	MN416436	MN416536	MN416609	MN418753	MN416713	MN418833	MN418679
H. Sun et al (2020)	GenBank	A/swine/Jilin/21/2016	MN416367	MN416454	MN416554	MN416627	MN418771	MN416731	MN418851	MN418697
H. Sun et al (2020)	GenBank	A/swine/Jilin/23/2016	MN416368	MN416455	MN416555	MN416628	MN418772	MN416732	MN418852	MN418698
H. Sun et al (2020)	GenBank	A/swine/Jilin/29/2016	MN416369	MN416456	MN416556	MN416629	MN418773	MN416733	MN418853	MN418699
H. Sun et al (2020)	GenBank	A/swine/Shandong/1203/2016	MN416382	MN416469	MN416569	MN416642	MN418786	MN416746	MN418866	MN418712
H. Sun et al (2020)	GenBank	A/swine/Shandong/1207/2016	MN416383	MN416470	MN416570	MN416643	MN418787	MN416747	MN418867	MN418713
H. Sun et al (2020)	GenBank	A/swine/Shandong/16/2016	MN416384	MN416471	MN416571	MN416644	MN418788	MN416748	MN418868	MN418714
H. Sun et al (2020)	GenBank	A/swine/Shandong/36/2016	MN416385	MN416472	MN416572	MN416645	MN418789	MN416749	MN418869	MN418715
H. Sun et al (2020)	GenBank	A/swine/Shandong/9/2016	MN416389	MN416476	MN416576	MN416649	MN418793	MN416753	MN418873	MN418719
H. Sun et al (2020)	GenBank	A/swine/Hebei/0113/2017	MN416336	MN416423	MN416523	MN416596	MN418740	MN416700	MN418820	MN418666
H. Sun et al (2020)	GenBank	A/swine/Hebei/0116/2017	MN416337	MN416424	MN416524	MN416597	MN418741	MN416701	MN418821	MN418667
H. Sun et al (2020)	GenBank	A/swine/Hebei/0221/2017	MN416338	MN416425	MN416525	MN416598	MN418742	MN416702	MN418822	MN418668
H. Sun et al (2020)	GenBank	A/swine/Heilongjiang/0110/2017	MN416347	MN416434	MN416534	MN416607	MN418751	MN416711	MN418831	MN418677
H. Sun et al (2020)	GenBank	A/swine/Heilongjiang/0140/2017	MN416348	MN416435	MN416535	MN416608	MN418752	MN416712	MN418832	MN418678
H. Sun et al (2020)	GenBank	A/swine/Shandong/0334/2017	MN416379	MN416466	MN416566	MN416639	MN418783	MN416743	MN418863	MN418709
H. Sun et al (2020)	GenBank	A/swine/Shandong/0336/2017	MN416380	MN416467	MN416567	MN416640	MN418784	MN416744	MN418864	MN418710
H. Sun et al (2020)	GenBank	A/swine/Shandong/0337/2017	MN416381	MN416468	MN416568	MN416641	MN418785	MN416745	MN418865	MN418711
H. Sun et al (2020)	GenBank	A/swine/Shandong/JM78/2017	MN416390	MN416477	MN416577	MN416650	MN418794	MN416754	MN418874	MN418720
H. Sun et al (2020)	GenBank	A/swine/Shandong/LY142/2017	MN416391	MN416478	MN416578	MN416651	MN418795	MN416755	MN418875	MN418721
H. Sun et al (2020)	GenBank	A/swine/Anhui/0202/2018	MN416326	MN416413	MN416513	MN416586	MN418730	MN416690	MN418810	MN418656
H. Sun et al (2020)	GenBank	A/swine/Anhui/0203/2018	MN416327	MN416414	MN416514	MN416587	MN418731	MN416691	MN418811	MN418657
H. Sun et al (2020)	GenBank	A/swine/Beijing/0301/2018	MN416329	MN416416	MN416516	MN416589	MN418733	MN416693	MN418813	MN418659
H. Sun et al (2020)	GenBank	A/swine/Henan/SN10/2018	MN416359	MN416446	MN416546	MN416619	MN418763	MN416723	MN418843	MN418689
H. Sun et al (2020)	GenBank	A/swine/Henan/SN11/2018	MN416360	MN416447	MN416547	MN416620	MN418764	MN416724	MN418844	MN418690
H. Sun et al (2020)	GenBank	A/swine/Henan/SN12/2018	MN416361	MN416448	MN416548	MN416621	MN418765	MN416725	MN418845	MN418691
H. Sun et al (2020)	GenBank	A/swine/Henan/SN13/2018	MN416362	MN416449	MN416549	MN416622	MN418766	MN416726	MN418846	MN418692
H. Sun et al (2020)	GenBank	A/swine/Jiangsu/J004/2018	MN416364	MN416451	MN416551	MN416624	MN418768	MN416728	MN418848	MN418694
H. Sun et al (2020)	GenBank	A/swine/Jiangsu/J005/2018	MN416365	MN416452	MN416552	MN416625	MN418769	MN416729	MN418849	MN418695
H. Sun et al (2020)	GenBank	A/swine/Jiangsu/J006/2018	MN416366	MN416453	MN416553	MN416626	MN418770	MN416730	MN418850	MN418696
WHO report (2020)	GISAID	A/Hessen/47/2020	EPI1757436	EPI1757437	EPI1757435	EPI1757439	EPI1757432	EPI1757438	EPI1757434	EPI1757433
WHO report (2020)	GISAID	A/Netherlands/3315/2016	EPI888681	EPI888682	EPI888683	EPI888684	EPI888685	EPI888686	EPI888687	EPI888688
WHO report (2020)	GISAID	A/Anhui-Lujiang/39/2018	EPI1315823	EPI1315824	EPI1315825	EPI1315830	EPI1315827	EPI1315828	EPI1315829	EPI1315826
WHO report (2020)	GISAID	A/Hong_Kong/308/2014	EPI498034	EPI498035	EPI498033	EPI498037	EPI498030	EPI498036	EPI498032	EPI498031
