# Supplementary material for: Detecting zoonotic Influenza A using QIAstat-Dx Respiratory SARS-CoV-2 panel for pandemic preparedness
Source: Sci Rep. 2023 Feb 17;13:2833. doi: 10.1038/s41598-023-29838-9 (PMC9936110; doi:10.1038/s41598-023-29838-9)
Supplement: Supplementary file 2 — Supplementary Information 2. [file 41598_2023_29838_MOESM2_ESM.xlsx]

## Sheet: Data
Index	Source	Sequence
1	H. Sun et al (2020)	ACTGGACACTGTTAGATCAAGGAGACACCATAACTTTTGAAGCCACTGGGAATTTAATAGCACCATGGCATGCATTTGCATTGAAAAAAGGCTCAAGTTCTGGAATTATGAGGTCGGATGCTCAGGTTCACAATTGCACTACAAAGTGCCAAACTCCCCATGGAGCCCTGAAAGGCAATCTTCCTTTTCAGAATGTACATCCCGTCACTATTGGGAAATGCCCCAAATATGTTAAAAGCACCCAACTGAGAATGGCAACAGGACTAAGGAATATCCCCTCTATTCAATCCAGAGGACTTTTCGGGGCAATTGCCGGATTCATCGAAGGAGGATGGACAGGAATGGTAGATGGATGGTATGGATATCATCATCGAAATGAGCAAGGATCCGGTTACGCAG…
2	H. Sun et al (2020)	ACTGGACACTGTTAGATCAGGGGGACACCATAACTTTTGAAGCCACTGGGAATTTAATAGCACCATGGCATGCATTTGCATTGAAAAAAGGCTCTAGTTCTGGAATTATGAGGTCGGATGCTCAAGTTCACAATTGCACTACAAAGTGCCAAACTCCCCATGGAGCCCTAAAAGGCAATCTTCCTTTTCAGAATGTACATCCCGTCACTAGTGGGAAGTGTCCCAAATATGTTAAAAGCACCCAACTGAGAATGGCAACAGGACTAAGGAATATCCCCTCTATTCAATCCAGAGGACTTTTCGGGGCAATTGCCGGATTCATTGAAGGAGGATGGACAGGAATGGTAGATGGATGGTATGGATATCACCATCGAAATGAGCAAGGATCCGGTTACGCAG…
3	H. Sun et al (2020)	ACTGGACACTGTTAGATCAGGGGGACACCATAACTTTTGAAGCCACTGGGAATTTAATAGCACCATGGCATGCATTTGCATTGAAAAAAGGCTCTAGTTCTGGAATTATGAGGTCGGATGCTCAAGTTCACAATTGCACTACAAAGTGCCAAACTCCCCATGGAGCCTTAAAAGGCAATCTTCCTTTTCAGAATGTACATCCCGTCACTATTGGGAAGTGTCCCAAATATGTTAAAAGCACCCAACTGAGAATGGCAACAGGACTAAGGAATATCCCCTCTATTCAATCCAGAGGACTTTTCGGGGCAATTGCCGGATTCATTGAAGGAGGATGGACAGGAATGGTAGATGGATGGTATGGATATCACCATCGAAATGAGCAAGGATCCGGTTACGCAG…
4	H. Sun et al (2020)	ACTGGACACTGTTAGATCAGGGGGACACCATAACTTTTGAAGCCACTGGGAATTTAATAGCACCATGGCATGCATTTGCATTGAAAAAAGGCTCTAGTTCTGGAATTATGAGGTCGGATGCTCAAGTTCACAATTGCACTACAAAGTGCCAAACTCCCCATGGAGCCTTAAAAGGCAATCTTCCTTTTCAGAATGTACATCCCGTCACTAGTGGGAAATGTCCCAAATATGTTAAAAGCACCCAACTGAGAATGGCAACAGGACTAAGGAATATCCCCTCTATTCAATCCAGAGGACTTTTCGGGGCAATTGCCGGATTCATTGAAGGAGGATGGACAGGAATGGTAGATGGATGGTATGGATATCACCATCGAAATGAGCAAGGATCCGGTTACGCAG…
5	H. Sun et al (2020)	ACTGGACACTGTTAGATCAGGGGGACACCATAACTTTTGAAGCCACTGGGAATTTAATAGCACCATGGCATGCATTTGCATTGAAAAAAGGCTCTAGTTCTGGAATTATGAGGTCGGATGCTCAAGTTCACAATTGCACTACAAAGTGCCAAACTCCCCATGGAGCCTTAAAAGGCAATCTTCCTTTTCAGAATGTACATCCCGTCACTATGGGAAAATGTCCCAAATATGTTAAAAGCACCCAACTGAGAATGGCAACAGGACTAAGGAATATCCCCTCTATTCAATCCAGAGGACTTTTCGGGGCAATTGCCGGATTCATTGAAGGAGGATGGACAGGAATGGTAGATGGATGGTATGGATATCACCATCGAAATGAGCAAGGATCCGGTTACGCAG…
6	H. Sun et al (2020)	ACTGGACACTGTTAGATCAGGGGGACACCATAACTTTTGAAGCCACTGGGAATTTAATAGCACCATGGCATGCATTTGCATTGAAAAAAGGCTCTAGTTCTGGAATTATGAGGTCGGATGCTCAAGTTCACAATTGCACTACAAAGTGCCAAACTCCCCATGGAGCCCTAAAAGGCAATCTTCCTTTTCAGAATGTACATCCCGTTACTATTGGGAAATGTCCCAAATATGTTAAAAGCACCCAACTGAGAATGGCAACAGGACTAAGGAATATCCCCTCTATTCAATCCAGAGGACTTTTCGGGGCAATTGCCGGATTCATTGAAGGAGGATGGACAGGAATGGTAGATGGATGGTATGGATATCACCATCGAAATGAGCAAGGATCCGGTTACGCAG…
7	H. Sun et al (2020)	ACTGGACACTGTTAGATCAGGGGGACACCATAACTTTTGAAGCCACTGGGAATTTAATAGCACCATGGCATGCATTTGCATTGAAAAAAGGCTCTAGTTCTGGAATTATGAGGTCGGATGCTCAAGTTCACAATTGCACTACAAAGTGCCAAACTCCCCATGGAGCCCTAAAAGGCAATCTTCCTTTTCAGAATGTACATCCCGTCACTATTGGGAAATGTCCCAAATATGTTAAAAGCACCCAACTGAGAATGGCAACAGGACTAAGGAATATCCCCTCTATTCAATCCAGAGGACTTTTCGGGGCAATTGCCGGATTCATTGAAGGAGGATGGACAGGAATGGTAGATGGATGGTATGGATATCACCATCGAAATGAGCAAGGATCCGGTTACGCAG…
8	H. Sun et al (2020)	ACTGGACACTGTTAGATCAGGGGGACACCATAACTTTTGAAGCCACTGGGAATTTAATAGCACCATGGCATGCATTTGCATTGAAAAAAGGCTCTAGTTCTGGAATTATGAGGTCGGATGCTCAAGTTCACAATTGCACTACAAAGTGCCAAACTCCCCATGGAGCCCTAAAAGGCAATCTTCCTTTTCAGAATGTACATCCCGTCACTATTGGAAAATGTCCCAAATATGTTAAAAGCACCCAACTGAGAATGGCAACAGGACTAAGGAATATCCCCTCTATTCAATCCAGAGGACTTTTCGGGGCAATTGCCGGATTCATTGAAGGAGGATGGACAGGAATGGTAGATGGATGGTATGGATATCACCATCGAAATGAGCAAGGATCCGGTTACGCAG…
9	H. Sun et al (2020)	ACTGGACACTGTTAGATCAAGGGGACACCATTACTTTTGAAGCCACTGGGAATTTAATAGCACCATGGCATGCATTTGCATTGAAAAAAGGCTCTAGTTCTGGAATTATGAGGTCGGATGCTCAGGTCCACAATTGCACTACAAAGTGCCAAACTCCCCATGGGGCCTTGAAAGGCAATCTTCCTTTTCAGAATGTACACCCCGTCACTATTGGAAAATGCCCCAAATATGTTAAAAGCACCCAACTGAGACTGGCAACAGGACTAAGGAATATCCCCTCTATTCAATCCAGAGGACTTTTCGGGGCAATTGCCGGATTCATTGAAGGAGGATGGACAGGAATGGTAGATGGATGGTATGGATATCACCATCGAAATGAACAAGGATCCGGTTACGCAG…
10	H. Sun et al (2020)	ACTGGACACTGTTAGATCAAGGGGACACCATAACTTTTGAAGCCACTGGGAATTTAATAGCACCATGGCATGCATTTGCATTGGAAAAAGGCTCTAATTCTGGAATTATGAGGTCGGATGCTCAGGTTCACAATTGCACTACAAAGTGCCAAACTCCCCATGGGGCCTTGAAAGGCAATCTTCCTTTTCAGAATGTACATCCCGTCACCATTGGAAAATGCCCCAAATATGTTAAAAGCACCAAACTAAGACTGGCAACAGGACTAAGGAATATCCCCTCTATTCAATCCAGAGGGCTTTTCGGGGCAATTGCCGGATTCATAGAGGGAGGATGGACAGGAATGGTAGATGGATGGTATGGATATCACCACCGAAATGAGCAAGGATCCGGTTACGCAG…
11	H. Sun et al (2020)	ACTGGACACTGTTAGATCAAGGGGACACCATAACTTTTGAAGCCACTGGGAATTTAATAGCACCATGGCATGCATTTGCATTGGAAAAAGGCTCTAGTTCTGGAATTATGAGGTCAGATGCTCAGGTTCACAATTGCACTACAAAATGCCAAACTCCCCATGGGGCCTTGAAAGGCAATCTTCCTTTTCAGAATGTACATCCCGTCACCCTCGGAAAATGCCCCAAATATGTTAAAAGCACCCAACTAAGACTGGCAACAGGACTAAGGAATATCCCCTCTATTCAATCCAGAGGGCTTTTCGGGGCAATTGCAGGATTCATAGAGGGAGGATGGACAGGAATGGTAGATGGATGGTATGGATATCACCACCAAAATGAGCAAGGATCCGGTTACGCAG…
12	H. Sun et al (2020)	ATGAGTCTTCTAACCGAGGTTGAAACGTACGTTCTTTCTATCATCCCGTCAGGCCCCCTCAAAGCCGAGATCGCACAGAGACTGGAAAGTGTCTTTGCAGGGAAGAACACAGATCTTGAGGCTCTCATGGAATGGCTAAAGACAAGACCAATCTTGTCACCTCTGACTAAGGGGATTTTAGGATTTGTGTTCACGCTCACCGTGCCCAGTGAGCGAGGACTTCAGCGTAGACGCTTTGTCCAAAATGCCCTAAATGGGAATGGGGACCCGAATAACATGGATAGAGCAGTTAAACTATACAAGAAGCTAAAAAGAGAAATAACGTTCCATGGGGCCAAGGAGGTGTCCCTAAGCTATTCAACAGGTGCACTTGCCAGTTGCATGGGCCTAATATACAAC…
13	H. Sun et al (2020)	ATGAGTCTTCTAACCGAGGTCGAAACGTACGTTCTTTCTATCATACCGTCAGGCCCCCTCAAAGCCGAGATCGCACAGAGACTGGAAAGTGTCTTTGCAGGGAAGAACACAGATCTTGAGGCTCTCATGGAATGGCTAAAGACAAGACCAATCTTGTCACCTCTGACTAAGGGAATTTTAGGATTTGTGTTCACGCTCACCGTGCCCAGTGAGCGAGGACTGCAGCGTAGACGCTTCGTCCAAAATGCCCTAAATGGTAATGGGGACCCAAACAACATGGATAGAGCAGTCAAACTATACAAGAAGCTCAAAAGAGAAATAACGTTCCATGGGGCCAAGGAGGTGTCACTAAGCTATTCAACTGGTGCACTTGCCAGTTGCATGGGCCTCATATACAAC…
14	H. Sun et al (2020)	ATGAGTCTTCTAACCGAGGTCGAAACGTACGTTCTTTCTATCATCCCGTCAGGCCCCCTCAAAGCCGAGATCGCGCAGAGACTGGAAAGTGTTTTTGCAGGAAAGAACACAGATCTTGAGGCTCTTATGGAATGGCTAAAGACAAGACCAATCTTGTCACCTCTGACTAAGGGAATTTTGGGATTTGTATTCACGCTCACCGTGCCCAGTGAGCGAGGACTGCAGCGTAGACGCTTTGTCCAAAATGCCCTGAATGGGAACGGTGACCCGAACAACATGGATAGAGCAGTTAAACTATACAAGAAGCTCAAAAGAGAAATAACGTTCCATGGGGCCAAGGAGGTGTCACTAAGCTATTCAACTGGTGCACTTGCCAGTTGCATGGGCCTCATATACAAC…
15	H. Sun et al (2020)	ATGAGTCTTCTAACCGAGGTCGAAACGTACGTTCTTTCTATCATCCCGTCAGGCCCCCTCAAAGCCGAGATCGCGCAGAGACTGGAAAGTGTTTTTGCAGGAAAGAACACGGACCTTGAGGCTCTCATGGAATGGCTAAAGACAAGACCAATCTTGTCACCTCTGACTAAGGGAGTTTTAGGATTTGTGTTCACGCTCACCGTGCCCAGTGAGCGAGGACTGCAGCGTAGACGCTTTGTCCAAAATGCCCTAAATGGGAATGGGGACCCGAACAACATGGATAGAGCAGTTAAACTATACAAAAAGCTCAAAAGAGAAATAACATTCCATGGGGCCAAGGAGGTGTCACTAAGCTATTCAACTGGGGCACTTGCCAGTTGCATGGGCCTCATATACAAC…
16	H. Sun et al (2020)	GTTAATGGTTCTTGCTTTACAGTAATGACTGATGGACCAAGTAATGGGCAGGCCTCGTACAAGATCTTTAAGATAGAAAGGGGAAAAGTAGTCAAATCAGTTGAGTTGAATGCCCCTAATTATCACTATGAGGAATGTTCCTGTTATCCTGAATCTAGTGAAATCATATGTGTGTGTAGAGATAATTGGCATGGCTCAAATCGGCCGTGGGTGTCATTTAATCAGAATCTGGAATATCAAATAGGATACATATGCAGTGGGATTTTCGGAGATAATCCACGCCCAAATGACAAAACAGGCAGTTGTGGTCCAGTATTTCCTAATGGGGCAAATGGGGTAAAAGGATTTTCATTTAAATACGGCAATGGTGTTTGGATAGGGAGAACTAAAAGCACTAGT…
17	H. Sun et al (2020)	GTTAATGGTTCTTGCTTTACAGTAATGACTGATGGACCAAGTAATGGGCAGGCCTCGTACAAGATCTTTAAGATAGAAAGGGGGAAAGTAATCAAATCAGTTGAATTGAATGCCCCTAATTATCACTATGAGGAATGTTCCTGTTATCCTGAATCTAGTGTAATCATGTGTGTGTGTAGAGATAATTGGCATGGTTCAAATCGGCCGTGGGTGTCATTTAATCAGAATCTAGAATATCAAATAGGATACATATGCAGTGGGATTTTCGGAGACAATCCACGCCCTAATGACAAAACAGGCAGTTGTGGTCCAGTATTTACTAATGGGGCAAATGGGGTAAAAGGATTTTCATTTAAATACGGCAATGGTGTTTGGATAGGGAGAACTAAAAGCACTAGT…
18	H. Sun et al (2020)	GTTAATGGTTCTTGCTTTACAGTAATGACTGATGGACCAAGTAATGGGCAGGCCTCGTACAAGATCTTTAAGATAGAAAGGGGAAAAGTAGTCAAATCAGTTGAGTTGAATGCCCCTAATTATCACTATGAGGAATGCTCCTGTTATCCTGAATCTGGTGAAATCATATGTGTGTGTAGAGATAATTGGCATGGCTCAAATCGGCCGTGGGTGTCATTTAATCAGAATCTGGACTATCAAATAGGATACATATGCAGTGGGATTTTTGGAGATAATCCACGCCCTAATGACAAAACGGGCAGTTGTGGTCCAGTATTTACTAATGGGGCAAATGGGGTAAAAGGATTTTCATTTAAATACGGCAATGGTGTTTGGATAGGGAGAACTAAAAGCACTAGT…
19	H. Sun et al (2020)	GTTAATGGTTCTTGCTTTACAGTAATGACTGATGGACCAAGTAATGGGCAGGCCTCGTACAAGATATTTAAGATAGAAAGGGGGAAAGTAGTCAAATCAGTTGAGTTGAATGCCCCTAATTATCACTATGAGGAATGCTCCTGCTATCCTGAATCTAGTGAAATCATATGTGTGTGTAGAGATAATTGGCATGGCTCAAATCGGCCGTGGGTGTCATTTAATCAGAATCTGGAATATCAAATAGGATACATATGCAGTGGGATTTTTGGAGATAATCCACGCCCTAATGACAAAACGGGCAGTTGTGGTCCAGTATTTCCTAATGGGGCAAATGGGGTAAAAGGATTTTCATTTAAATACGGCAATGGTGTTTGGATAGGGCGAACTAAAAGCACTAGT…
20	H. Sun et al (2020)	ATTAATGGTTATTGCTTTACAGTAATGACTGATGGACCAAGTAATGGGCAGGCATCGTACAAGATCTTTAAGATAGAAAAGGGAAAAGTAGTCAAATCAGTTGAGTTGAATGCCCCTAATTATCATTATGAGGAATGCTCCTGTTATCCTGAATCTAGTGAAATTATATGTGTGTGTAGAGATAATTGGCATGGCTCAAACCGGCCGTGGGTGTCATTTAATCAGAATCTGGAATATCAGATAGGATACATATGCAGTGGGATTTTCGGAGACAATCCACGCCCTAATGACAAAACAGGCAGTTGTGGTCCAGTATTTTCTAATGGGGCAAATGGGGTCAAAGGATTTTCATTTAAATACGGCAATGGTGTTTGGATAGGGAGAACTAAAAGCACTAGT…
21	H. Sun et al (2020)	ATTAATGGTTCTTGCTTTACAGTAATGACTGATGGACCAAGTAATGGGCAGGCATCGTACAAGATCTTTAAGATAGAAAAGGGAAAAGTAGTCAAATCAGTTGAGTTGAATGCCCCTAATTATCATTATGAGGAATGCTCCTGTTATCCTGAATCTAGTGAAATTATATGTGTGTGTAGAGATAATTGGCATGGCTCAAACCGGCCGTGGGTGTCATTTAATCAGAATCTGGAATATCAAATAGGATACATTTGCAGTGGGATTTTCGGAGACAATCCACGCCCTAATGACAAAACAGGCAATTGTGGTCCAGTATTTTCTAATGGGGCAAATGGGGTCAAAGGATTTTCATTTAAATACGGCAATGGTGTTTGGATAGGGAGAACTAAAAGCACTAGT…
22	H. Sun et al (2020)	ATTAATGGTTCTTGCTTTACAGTAATTACTGATGGACCAAGTAATAGGCAGGCATCGTACAAGATCTTTAAGATAGAAAGGGGAAAAGTAATCAAATCAGTTGAGTTGAATGCCCCTAATTATCATTATGAGGAATGCTCCTGTTATCCTGAATCTAGTGAAGTCATATGTGTGTGTAGAGATAATTGGCATGGCTCAAACCGACCGTGGGTGTCATTTAATCAGAATCTGGAATATCAAATAGGATACATATGCAGTGGGATTTTCGGAGACAATCCACGCCCTAATGACAAAACAGGCAGTTGTGGTCCAGTATTTTCTAATGGGGCAAATGGGGTCAAAGGCTTTTCATTTAAATACGGCAATGGTGTTTGGATAGGGAGAACTAAAAGCACTAGT…
23	WHO report (2020)	AGCTCCATGGTATGGACACATTCTTTCAGGAGAGAGCCATGGAAGAATTCTGAAGACTGATTTAAAAAGGGGTAGCTGCACTGTGCAATGTCAGACAGAGAAAGGTGGCTTAAACACAACACTGCCATTCCAAAATGTAAGTAAGTATGCATTTGGAAACTGCTCAAAATACATTGGCATAAAGAGTCTCAAACTTGCAGTTGGTCTGAGGAATGTGCCTTCTAGATCTAGTAGAGGACTATTCGGGGCCATAGCAGGGTTTATAGAGGGAGGTTGGTCAGGACTAGTTGCTGGTTGGTATGGGTTCCAGCATTCAAATGACCAAGGGGTAGGTATGGCAGCAGATAGAGACTCAACTCAAAAGGCAATTGATAAAATAACATCCAAAGTGAATAATAT…
24	WHO report (2020)	AGCACCATGGTATGCATTTGCATTGAATAAGGGCTCTAATTCTGGAATTATGATGTCGGATGCTAATGTTCACAATTGCACCACAAAGTGCCAAACTCCTCATGGGGCTTTGAAAAGCAATCTTCCTTTTCAGAATGTACATCCCATCACTATTGGAGAATGCCCCAAATATGTTAAAAGCACCCAACTAAGGATGGCAACAGGATTAAGGAACACCCCTTCTGTCCAATCCAGAGGACTTTTTGGGGCAATTGCCGGATTCATTGAAGGAGGATGGACAGGAATGATAGATGGATGGTATGGATATCACCATCAAAATGAGCAGGGATCTGGTTACGCAGCAGATCAAAAAAGTACACAAATCGCAATTGATGGGATCAGCAACAAAGTAAACTCAAT…
25	WHO report (2020)	AGCACCGTGGTACGCATTTGCATTGAATAAGGGCTCTAGTTCTGGGATTATAATGTCAAATGCTCGTGTTCACAATTGCACTACAATGTGCCAGACTCCTCATGGGGCTTTGAAAAGTAATCTTCCTTTTCAGAATGTACATCCTATCACTATTGGAGAATGCCCCAAATACGTTAAAAGCACCCACCTAAGAATGGCAACAGGTTTAAGGAATATCCCTTCTATTCAATCCAGAGGGCTTTTTGGAGCAATTGCCGGATTCATTGAAGGAGGATGGACAGGAATGATAGATGGATGGTATGGATATCATCATCAAAATGAGCAAGGATCTGGTTACGCAGCAGATAGAAAAAGCACTCAAATCGCAATTGATGGAATCAGCAACAAAGTGAACTCAAT…
26	WHO report (2020)	CTAACCGAGGTCGAAACGTACGTTCTCTCTATCATTCCATCAGGCCCCCTCAAAGCCGAGATCGCGCAGAGACTTGAGGATGTTTTTGCAGGGAAGAACGCAGATCTCGAGGCTCTCATGGAGTGGATAAAGACAAGACCAATCCTGTCACCTCTGACTAAGGGGATTTTAGGGTTTGTGTTCACGCTCACCGTGCCCAGTGAGCGAGGACTGCAGCGTAGACGGTTTGTCCAAAACGCCCTAAATGGGAATGGAGACCCAAACAACATGGACAAGGCAGTTAAATTATACAAGAAACTGAAGAGGGAGATGACATTTCATGGAGCAAAGGAAGTTGCACTCAGTTACTCAACTGGTGCGCTTGCCAGCTGCATGGGTCTCATATACAACAGGATGGGG…
27	WHO report (2020)	CTAACCGAGGTCGAAACGTATGTTCTTTCTGTCATCCCATCAGGCCCCCTCAAAGCCGAGATCGCGCAGAGACTGGAAGGTGTCTTTGCAGGGAAGAACACAGATCTTGAGGCTCTAATGGAATGGCTAAAGACAAGACCAATCCTGTCACCTCTGACTAAGGGAATTCTGGGGTTTGTGTTCACGCTCACCGTGCCCAGTGAGCGAGGACTGCAGCGTAGACGATTTGTTCAAAACGCCCTAAACGGAAATGGGGATCCTAATAACATGGATAGAGCAGTCAAATTATACAAGAAGCTAAAAAGGGAAATAACGTTCCATGGGGCAAAGGAAGTCTCATTAAGCTACTCAACTGGTGCTCTTGCCAGTTGCATGGGCCTCATATACAATAGAATGGGA…
28	WHO report (2020)	ACATATTGAGAACACAAGAGTCTGAATGTGCATGCTTGAATGGCTCTTGCTTTACTGTGATGACCGATGGACCAAGTAATGGGCAGGCCTCGTACAAAATCTTCAAAATAGAAAAGGGGAAAGTAATCAGATCAGTTGAATTGAATGCTCCTAATTATCACTATGAGGAATGTTCCTGTTACCCCGATTCTGGTGAAATCACATGTGTGTGCAGGGACAATTGGCATGGCTCGAATCGACCATGGGTGTCTTTCAATCAGAATCTGGAGTATCAAATAGGATACATATGTAGCGGGGTTCTAGGAGACAATCCGCGCCCCAATGATAGAACGGGCAATTGTGGTCCGGTATCGTCTCATGGAGCAAATGGGGTAAAAGGGTTTTCGTTTAAATACGGCG…
29	WHO report (2020)	ACATATTGAGAACACAAGAGTCTGAATGTGTATGCGTGAATGGTTCTTGTTTTACCGTAATGACCGATGGACCAAGTAATGGGCAGGCCTCATACAAGATTTTCAAAATAGAAAAGGGGAAAGTAGTAAAATCTGTCGAATTGGACGCACCTAATTATCACTATGAGGAATGTTCCTGTTATCCAGATTCTGGTGAAATCATATGTGTATGCAGGGACAATTGGCATGGCTCGAACCGACCATGGGTGTCTTTCAATCAGAATCTGGATTATCAAATAGGATATATATGCAGTGGGGTTCTCGGAGACAATCCGCGGCCCAATGATAGAACAGGCAGTTGTGGTCCGATATCAATTAATGGGGCAAATGGGGTAAAAGGGTTTTCGTTTAAATACGGCA…
30	WHO report (2020)	CTCAGGAGTCAGAATGCGTTTGCATCAATGGAACTTGTGCAGTGGTAATGACTGATGGAAGTGCATCAGGAGTGGCCGACACTAGAGTATTATTCATAAGAGAAGGAAGAATTATAAATATTAGACCATTGTCAGGAAGTGCTCAGCACGTTGAGGAATGCTCCTGTTATCCCCGGTATCCTGAAATTAGATGTGTTTGCAGAGACAATTGGAAGGGCTCCAATAGGCCCATTATATATATAAATATGGCTGATTATAGCATTGAATCCAGTTATGTGTGCTCAGGGCTTGTTGGCGACACACCAAGAAATGATGATAGCTCCAGCAGCAGCAACTGCAGAGACCCTAATAACGAAAGAGGGGCCCCAGGGGTGAAAGGGTGGGCATTTGACGATGGGA…
31	WHO report (2020)	CTCAGGAGTCAGAATGCGTTTGTATCAATGGAACTTGTGCAGTGGTAATGACTGATGGAAGTGCATCAGGAAAGGCAGACACTAGGGTATTATTCATAAGAGAAGGGAAAATTATAAATATTAGCCCATTGTCAGGAAGTGCTCAGCACGTTGAGGAATGCTCTTGTTATCCTCGGTATCCTGAAGTTAGATGTGTCTGCAGAGACAATTGGAAGGGCTCCAATAGGCCCATTCTATATATAAATATGGCTGATTATAGCATTGAGTCCAGTTATGTGTGCTCAGGACTTGTTGGCGACACACCAAGAAATGATGATAGCTCCAGCAGTAGCAACTGCAGAGATCCTAATAACGAAAGAGGGGCCCCAGGAGTGAAAGGGTGGGCCTTTGATGATGGGA…
