# Supplementary material for: Detecting zoonotic Influenza A using QIAstat-Dx Respiratory SARS-CoV-2 panel for pandemic preparedness
Source: Sci Rep. 2023 Feb 17;13:2833. doi: 10.1038/s41598-023-29838-9 (PMC9936110; doi:10.1038/s41598-023-29838-9)
Supplement: Supplementary file 3 — Supplementary Information 3. [file 41598_2023_29838_MOESM3_ESM.xlsx]

## Sheet: QIAstat-Dx® Runs
SAMPLE-STUDY INFORMATION			QIAstat-Dx run information							Panel Results (Ct) (imported from QIAGEN data base)
Cartridge SN	Cartridge LOT	Subtype | Strain | Concentration tested	Analytical Module	AM Firmware (version)	Operational Module	OM Software (version)	ADF	Version	IC RESULT	IC	Influenza A	Influenza B	Influenza A H1N1 pdm09	Coronavirus 229E	Coronavirus OC43	Coronavirus NL63	Coronavirus HKU1	Parainfluenza virus 1	Parainfluenza virus 2	Parainfluenza virus 3	Parainfluenza virus 4	Influenza A H1	Influenza A H3	Rhinovirus/ Enterovirus	Adenovirus	Respiratory Syncytial Virus A+B	Human Metapneumovirus A+B	Bocavirus	Mycoplasma pneumoniae	Chlamydophila pneumoniae	Legionella pneumophila	Bordetella pertussis	SARS-CoV-2
180176143	180176	H10N7 | A/Chicken/Germany/N/49 6.8E-03 ng/µL	1029	1.0.0	1031	1.1.5_2753	RD_RP2	10	Passed	29.5	32.8	neg	neg	neg	neg	neg	neg	neg	neg	neg	neg	neg	neg	neg	neg	neg	neg	neg	neg	neg	neg	neg	neg
180176078	180176	H10N7 | A/Chicken/Germany/N/49 6.8E-03 ng/µL	1008	1.0.0	1031	1.1.5_2753	RD_RP2	10	Passed	30.1	30.7	neg	neg	neg	neg	neg	neg	neg	neg	neg	neg	neg	neg	neg	neg	neg	neg	neg	neg	neg	neg	neg	neg
180176264	180176	H10N7 | A/Chicken/Germany/N/49 6.8E-03 ng/µL	1024	1.1.2	1031	1.1.5_2753	RD_RP2	10	Passed	30.4	33.3	neg	neg	neg	neg	neg	neg	neg	neg	neg	neg	neg	neg	neg	neg	neg	neg	neg	neg	neg	neg	neg	neg
180176075	180176	H10N7 | A/Chicken/Germany/N/49 6.8E-04 ng/µL	115	0.6.17	130	1.1.5_2753	RD_RP2	10	Passed	28.6	36.7	neg	neg	neg	neg	neg	neg	neg	neg	neg	neg	neg	neg	neg	neg	neg	neg	neg	neg	neg	neg	neg	neg
180176145	180176	H10N7 | A/Chicken/Germany/N/49 6.8E-04 ng/µL	1008	1.0.0	1031	1.1.5_2753	RD_RP2	10	Passed	29.1	neg	neg	neg	neg	neg	neg	neg	neg	neg	neg	neg	neg	neg	neg	neg	neg	neg	neg	neg	neg	neg	neg	neg
180176148	180176	H10N7 | A/Chicken/Germany/N/49 6.8E-04 ng/µL	1069	1.0.0	113	1.1.5_2753	RD_RP2	10	Passed	29.2	37.3	neg	neg	neg	neg	neg	neg	neg	neg	neg	neg	neg	neg	neg	neg	neg	neg	neg	neg	neg	neg	neg	neg
180090054	180090	H1N1pdm09 | A/California/07/2009 NYMC X-179A 1.4E+03 CEID50/mL	122	0.6.17	134	1.1.5_2753	RD_RP2	10	Passed	34.3	37.2	neg	37.7	neg	neg	neg	neg	neg	neg	neg	neg	neg	neg	neg	neg	neg	neg	neg	neg	neg	neg	neg	neg
180090220	180090	H1N1pdm09 | A/California/07/2009 NYMC X-179A 1.4E+03 CEID50/mL	122	0.6.17	134	1.1.5_2753	RD_RP2	10	Passed	33.7	37.7	neg	37.9	neg	neg	neg	neg	neg	neg	neg	neg	neg	neg	neg	neg	neg	neg	neg	neg	neg	neg	neg	neg
180090123	180090	H1N1pdm09 | A/California/07/2009 NYMC X-179A 1.4E+03 CEID50/mL	122	0.6.17	134	1.1.5_2753	RD_RP2	10	Passed	33.5	35.9	neg	35.3	neg	neg	neg	neg	neg	neg	neg	neg	neg	neg	neg	neg	neg	neg	neg	neg	neg	neg	neg	neg
180090180	180090	H1N1pdm09 | A/California/07/2009 NYMC X-179A 1.4E+04 CEID50/mL	1150	1.1.2	1022	1.1.5_2753	RD_RP2	10	Passed	31.1	30.6	neg	29.5	neg	neg	neg	neg	neg	neg	neg	neg	neg	neg	neg	neg	neg	neg	neg	neg	neg	neg	neg	neg
180090035	180090	H1N1pdm09 | A/California/07/2009 NYMC X-179A 1.4E+04 CEID50/mL	1150	1.1.2	1022	1.1.5_2753	RD_RP2	10	Passed	33.1	32	neg	31.1	neg	neg	neg	neg	neg	neg	neg	neg	neg	neg	neg	neg	neg	neg	neg	neg	neg	neg	neg	neg
180090133	180090	H1N1pdm09 | A/California/07/2009 NYMC X-179A 1.4E+04 CEID50/mL	1150	1.1.2	1022	1.1.5_2753	RD_RP2	10	Passed	33.3	33.1	neg	32.3	neg	neg	neg	neg	neg	neg	neg	neg	neg	neg	neg	neg	neg	neg	neg	neg	neg	neg	neg	neg
180165213	180165	H1N1 | A/Denver/1/57 3.4E+02 CEID50/mL	1069	1.0.0	113	1.1.5_2753	RD_RP2	10	Passed	31.5	36	neg	neg	neg	neg	neg	neg	neg	neg	neg	neg	36.9	neg	neg	neg	neg	neg	neg	neg	neg	neg	neg	neg
180165157	180165	H1N1 | A/Denver/1/57 3.4E+02 CEID50/mL	1069	1.0.0	113	1.1.5_2753	RD_RP2	10	Passed	31.9	36.2	neg	neg	neg	neg	neg	neg	neg	neg	neg	neg	37.7	neg	neg	neg	neg	neg	neg	neg	neg	neg	neg	neg
180165171	180165	H1N1 | A/Denver/1/57 3.4E+02 CEID50/mL	1069	1.0.0	113	1.1.5_2753	RD_RP2	10	Passed	31.7	36.2	neg	neg	neg	neg	neg	neg	neg	neg	neg	neg	35.7	neg	neg	neg	neg	neg	neg	neg	neg	neg	neg	neg
180165144	180165	H1N1 | A/Denver/1/57 3.4E+03 CEID50/mL	1024	1.0.0	1031	1.1.5_2753	RD_RP2	10	Passed	32.2	33.6	neg	neg	neg	neg	neg	neg	neg	neg	neg	neg	33.2	neg	neg	neg	neg	neg	neg	neg	neg	neg	neg	neg
180165137	180165	H1N1 | A/Denver/1/57 3.4E+03 CEID50/mL	1024	1.0.0	1031	1.1.5_2753	RD_RP2	10	Passed	32.7	33.3	neg	neg	neg	neg	neg	neg	neg	neg	neg	neg	32.3	neg	neg	neg	neg	neg	neg	neg	neg	neg	neg	neg
180165170	180165	H1N1 | A/Denver/1/57 3.4E+03 CEID50/mL	1024	1.0.0	1031	1.1.5_2753	RD_RP2	10	Passed	32.9	33.5	neg	neg	neg	neg	neg	neg	neg	neg	neg	neg	33.8	neg	neg	neg	neg	neg	neg	neg	neg	neg	neg	neg
180165265	180165	H1N1 | A/Fort Monmouth/1/1947 2.8E+01 CEID50/mL	140	1.0.0	1003	1.0.2_2345	RD_RP2	10	Passed	33.3	37.4	neg	neg	neg	neg	neg	neg	neg	neg	neg	neg	35.1	neg	neg	neg	neg	neg	neg	neg	neg	neg	neg	neg
180165241	180165	H1N1 | A/Fort Monmouth/1/1947 2.8E+01 CEID50/mL	140	1.0.0	1003	1.0.2_2345	RD_RP2	10	Passed	30.4	37	neg	neg	neg	neg	neg	neg	neg	neg	neg	neg	34.6	neg	neg	neg	neg	neg	neg	neg	neg	neg	neg	neg
180165268	180165	H1N1 | A/Fort Monmouth/1/1947 2.8E+02 CEID50/mL	1150	1.0.0	1022	1.1.5_2753	RD_RP2	10	Passed	30.7	32	neg	neg	neg	neg	neg	neg	neg	neg	neg	neg	31.2	neg	neg	neg	neg	neg	neg	neg	neg	neg	neg	neg
180165242	180165	H1N1 | A/Fort Monmouth/1/1947 2.8E+02 CEID50/mL	1150	1.0.0	1022	1.1.5_2753	RD_RP2	10	Passed	32.7	33.8	neg	neg	neg	neg	neg	neg	neg	neg	neg	neg	32.2	neg	neg	neg	neg	neg	neg	neg	neg	neg	neg	neg
180165278	180165	H1N1 | A/Fort Monmouth/1/1947 2.8E+01 CEID50/mL	140	1.0.0	1003	1.0.2_2345	RD_RP2	10	Passed	30.6	35.3	neg	neg	neg	neg	neg	neg	neg	neg	neg	neg	35.2	neg	neg	neg	neg	neg	neg	neg	neg	neg	neg	neg
180165279	180165	H1N1 | A/Fort Monmouth/1/1947 2.8E+02 CEID50/mL	1150	1.0.0	1022	1.1.5_2753	RD_RP2	10	Passed	30.8	32.1	neg	neg	neg	neg	neg	neg	neg	neg	neg	neg	31.1	neg	neg	neg	neg	neg	neg	neg	neg	neg	neg	neg
180165142	180165	H1N1 | A/Mal/302/54 1.6E+01 CEID50/mL	1008	1.0.0	1031	1.1.5_2753	RD_RP2	10	Passed	31.3	35.3	neg	neg	neg	neg	neg	neg	neg	neg	neg	neg	34	neg	neg	neg	neg	neg	neg	neg	neg	neg	neg	neg
180165138	180165	H1N1 | A/Mal/302/54 1.6E+01 CEID50/mL	1008	1.0.0	1031	1.1.5_2753	RD_RP2	10	Passed	32.4	35.4	neg	neg	neg	neg	neg	neg	neg	neg	neg	neg	35	neg	neg	neg	neg	neg	neg	neg	neg	neg	neg	neg
180165166	180165	H1N1 | A/Mal/302/54 1.6E+01 CEID50/mL	1008	1.0.0	1031	1.1.5_2753	RD_RP2	10	Passed	31.5	35	neg	neg	neg	neg	neg	neg	neg	neg	neg	neg	34.3	neg	neg	neg	neg	neg	neg	neg	neg	neg	neg	neg
180165139	180165	H1N1 | A/Mal/302/54 1.6E+02 CEID50/mL	1016	1.0.0	1031	1.1.5_2753	RD_RP2	10	Passed	30.6	31.5	neg	neg	neg	neg	neg	neg	neg	neg	neg	neg	30.8	neg	neg	neg	neg	neg	neg	neg	neg	neg	neg	neg
180165149	180165	H1N1 | A/Mal/302/54 1.6E+02 CEID50/mL	1016	1.0.0	1031	1.1.5_2753	RD_RP2	10	Passed	32.3	33.1	neg	neg	neg	neg	neg	neg	neg	neg	neg	neg	31.1	neg	neg	neg	neg	neg	neg	neg	neg	neg	neg	neg
180165167	180165	H1N1 | A/Mal/302/54 1.6E+02 CEID50/mL	1016	1.0.0	1031	1.1.5_2753	RD_RP2	10	Passed	32.5	32.3	neg	neg	neg	neg	neg	neg	neg	neg	neg	neg	30.9	neg	neg	neg	neg	neg	neg	neg	neg	neg	neg	neg
180165136	180165	H1N1 | A/PR/8/34 3.9E+01 PFU/mL	131	0.6.17	128	1.1.5_2753	RD_RP2	10	Passed	31.2	37.6	neg	neg	neg	neg	neg	neg	neg	neg	neg	neg	38.1	neg	neg	neg	neg	neg	neg	neg	neg	neg	neg	neg
180165148	180165	H1N1 | A/PR/8/34 3.9E+01 PFU/mL	131	0.6.17	128	1.1.5_2753	RD_RP2	10	Passed	31.9	37.8	neg	neg	neg	neg	neg	neg	neg	neg	neg	neg	36.8	neg	neg	neg	neg	neg	neg	neg	neg	neg	neg	neg
180165159	180165	H1N1 | A/PR/8/34 3.9E+01 PFU/mL	131	0.6.17	128	1.1.5_2753	RD_RP2	10	Passed	31.1	37.8	neg	neg	neg	neg	neg	neg	neg	neg	neg	neg	neg	neg	neg	neg	neg	neg	neg	neg	neg	neg	neg	neg
180165135	180165	H1N1 | A/PR/8/34 3.9E+02 PFU/mL	116	0.6.17	112	1.1.4_2749	RD_RP2	10	Passed	33.2	35.3	neg	neg	neg	neg	neg	neg	neg	neg	neg	neg	33.7	neg	neg	neg	neg	neg	neg	neg	neg	neg	neg	neg
180165150	180165	H1N1 | A/PR/8/34 3.9E+02 PFU/mL	116	0.6.17	112	1.1.4_2749	RD_RP2	10	Passed	32.1	33.8	neg	neg	neg	neg	neg	neg	neg	neg	neg	neg	33.6	neg	neg	neg	neg	neg	neg	neg	neg	neg	neg	neg
180165173	180165	H1N1 | A/PR/8/34 3.9E+02 PFU/mL	133	0.6.17	122	1.1.5_2753	RD_RP2	10	Passed	31.4	34.2	neg	neg	neg	neg	neg	neg	neg	neg	neg	neg	33.7	neg	neg	neg	neg	neg	neg	neg	neg	neg	neg	neg
180165224	180165	H1N1 | A/Swine/Iowa/15/1930 8.9E+02 CEID50/mL	1016	1.0.0	1031	1.1.5_2753	RD_RP2	10	Passed	32.4	34.9	neg	neg	neg	neg	neg	neg	neg	neg	neg	neg	34.3	neg	neg	neg	neg	neg	neg	neg	neg	neg	neg	neg
180165244	180165	H1N1 | A/Swine/Iowa/15/1930 8.9E+02 CEID50/mL	1016	1.0.0	1031	1.1.5_2753	RD_RP2	10	Passed	32.5	34.5	neg	neg	neg	neg	neg	neg	neg	neg	neg	neg	35.1	neg	neg	neg	neg	neg	neg	neg	neg	neg	neg	neg
180165281	180165	H1N1 | A/Swine/Iowa/15/1930 8.9E+02 CEID50/mL	1016	1.0.0	1031	1.1.5_2753	RD_RP2	10	Passed	33	36.3	neg	neg	neg	neg	neg	neg	neg	neg	neg	neg	34.5	neg	neg	neg	neg	neg	neg	neg	neg	neg	neg	neg
180090225	180090	H1N1 | A/Swine/Iowa/15/1930 8.9E+03 CEID50/mL	1016	1.0.0	1031	1.1.5_2753	RD_RP2	10	Passed	32.3	31.8	neg	neg	neg	neg	neg	neg	neg	neg	neg	neg	30.5	neg	neg	neg	neg	neg	neg	neg	neg	neg	neg	neg
180090022	180090	H1N1 | A/Swine/Iowa/15/1930 8.9E+03 CEID50/mL	1016	1.0.0	1031	1.1.5_2753	RD_RP2	10	Passed	31.3	31.5	neg	neg	neg	neg	neg	neg	neg	neg	neg	neg	29.8	neg	neg	neg	neg	neg	neg	neg	neg	neg	neg	neg
180090109	180090	H1N1 | A/Swine/Iowa/15/1930 8.9E+03 CEID50/mL	1016	1.0.0	1031	1.1.5_2753	RD_RP2	10	Passed	33.4	33.1	neg	neg	neg	neg	neg	neg	neg	neg	neg	neg	32.2	neg	neg	neg	neg	neg	neg	neg	neg	neg	neg	neg
180090095	180090	H1N1pdm09 | A/Virginia/ATCC2/2009 6.1E+00 PFU/mL	1069	1.0.0	113	1.1.5_2753	RD_RP2	10	Passed	36.4	neg	neg	neg	neg	neg	neg	neg	neg	neg	neg	neg	neg	neg	neg	neg	neg	neg	neg	neg	neg	neg	neg	neg
180090102	180090	H1N1pdm09 | A/Virginia/ATCC2/2009 6.1E+00 PFU/mL	1069	1.0.0	113	1.1.5_2753	RD_RP2	10	Passed	35.8	neg	neg	neg	neg	neg	neg	neg	neg	neg	neg	neg	neg	neg	neg	neg	neg	neg	neg	neg	neg	neg	neg	neg
180090146	180090	H1N1pdm09 | A/Virginia/ATCC2/2009 6.1E+00 PFU/Ml	1069	1.0.0	113	1.1.5_2753	RD_RP2	10	Passed	34	neg	neg	neg	neg	neg	neg	neg	neg	neg	neg	neg	neg	neg	neg	neg	neg	neg	neg	neg	neg	neg	neg	neg
180090226	180090	H1N1pdm09 | A/Virginia/ATCC2/2009 6.1E+01 PFU/mL	1008	1.0.0	1031	1.1.5_2753	RD_RP2	10	Passed	34.7	36.2	neg	35.3	neg	neg	neg	neg	neg	neg	neg	neg	neg	neg	neg	neg	neg	neg	neg	neg	neg	neg	neg	neg
180090019	180090	H1N1pdm09 | A/Virginia/ATCC2/2009 6.1E+01 PFU/mL	1008	1.0.0	1031	1.1.5_2753	RD_RP2	10	Passed	31.8	32.8	neg	33.5	neg	neg	neg	neg	neg	neg	neg	neg	neg	neg	neg	neg	neg	neg	neg	neg	neg	neg	neg	neg
180090058	180090	H1N1pdm09 | A/Virginia/ATCC2/2009 6.1E+01 PFU/mL	1008	1.0.0	1031	1.1.5_2753	RD_RP2	10	Passed	34.4	37.5	neg	36.3	neg	neg	neg	neg	neg	neg	neg	neg	neg	neg	neg	neg	neg	neg	neg	neg	neg	neg	neg	neg
180090018	180090	H1N1pdm09 | A/Virginia/ATCC3/2009 1.8E+02 PFU/mL	1024	1.1.2	1031	1.1.5_2753	RD_RP2	10	Passed	34.9	neg	neg	neg	neg	neg	neg	neg	neg	neg	neg	neg	neg	neg	neg	neg	neg	neg	neg	neg	neg	neg	neg	neg
180090059	180090	H1N1pdm09 | A/Virginia/ATCC3/2009 1.8E+02 PFU/mL	1024	1.1.2	1031	1.1.5_2753	RD_RP2	10	Passed	31.9	37.8	neg	neg	neg	neg	neg	neg	neg	neg	neg	neg	neg	neg	neg	neg	neg	neg	neg	neg	neg	neg	neg	neg
180090174	180090	H1N1pdm09 | A/Virginia/ATCC3/2009 1.8E+02 PFU/mL	1024	1.1.2	1031	1.1.5_2753	RD_RP2	10	Passed	35.5	37.8	neg	37.8	neg	neg	neg	neg	neg	neg	neg	neg	neg	neg	neg	neg	neg	neg	neg	neg	neg	neg	neg	neg
180090178	180090	H1N1pdm09 | A/Virginia/ATCC3/2009 1.8E+03 PFU/mL	1069	1.0.0	113	1.1.5_2753	RD_RP2	10	Passed	33.2	34.8	neg	34	neg	neg	neg	neg	neg	neg	neg	neg	neg	neg	neg	neg	neg	neg	neg	neg	neg	neg	neg	neg
180090037	180090	H1N1pdm09 | A/Virginia/ATCC3/2009 1.8E+03 PFU/mL	1069	1.0.0	113	1.1.5_2753	RD_RP2	10	Passed	31.6	34.2	neg	33.3	neg	neg	neg	neg	neg	neg	neg	neg	neg	neg	neg	neg	neg	neg	neg	neg	neg	neg	neg	neg
180090132	180090	H1N1pdm09 | A/Virginia/ATCC3/2009 1.8E+03 PFU/mL	1069	1.0.0	113	1.1.5_2753	RD_RP2	10	Passed	35.8	37.8	neg	neg	neg	neg	neg	neg	neg	neg	neg	neg	neg	neg	neg	neg	neg	neg	neg	neg	neg	neg	neg	neg
180165140	180165	H1N1 | A/Weiss/43 2.8E+03 CEID50/mL	119	0.6.17	1017	1.1.5_2753	RD_RP2	10	Passed	31.4	38	neg	neg	neg	neg	neg	neg	neg	neg	neg	neg	37.8	neg	neg	neg	neg	neg	neg	neg	neg	neg	neg	neg
180165146	180165	H1N1 | A/Weiss/43 2.8E+03 CEID50/mL	119	0.6.17	1017	1.1.5_2753	RD_RP2	10	Passed	31.4	37.9	neg	neg	neg	neg	neg	neg	neg	neg	neg	neg	neg	neg	neg	neg	neg	neg	neg	neg	neg	neg	neg	neg
180165162	180165	H1N1 | A/Weiss/43 2.8E+03 CEID50/mL	119	0.6.17	1017	1.1.5_2753	RD_RP2	10	Passed	31.3	37.7	neg	neg	neg	neg	neg	neg	neg	neg	neg	neg	38.2	neg	neg	neg	neg	neg	neg	neg	neg	neg	neg	neg
180165203	180165	H1N1 | A/Weiss/43 2.8E+04 CEID50/mL	133	0.6.17	122	1.1.5_2753	RD_RP2	10	Passed	30.8	36.2	neg	neg	neg	neg	neg	neg	neg	neg	neg	neg	37.8	neg	neg	neg	neg	neg	neg	neg	neg	neg	neg	neg
180165143	180165	H1N1 | A/Weiss/43 2.8E+04 CEID50/mL	133	0.6.17	122	1.1.5_2753	RD_RP2	10	Passed	32.4	37.5	neg	neg	neg	neg	neg	neg	neg	neg	neg	neg	38.4	neg	neg	neg	neg	neg	neg	neg	neg	neg	neg	neg
180165158	180165	H1N1 | A/Weiss/43 2.8E+04 CEID50/mL	133	0.6.17	122	1.1.5_2753	RD_RP2	10	Passed	31.3	37.6	neg	neg	neg	neg	neg	neg	neg	neg	neg	neg	37.9	neg	neg	neg	neg	neg	neg	neg	neg	neg	neg	neg
180165269	180165	H1N1 | A/WS/33 1.6E+01 TCID50/mL	1069	1.0.0	113	1.1.5_2753	RD_RP2	10	Passed	30.1	36.6	neg	neg	neg	neg	neg	neg	neg	neg	neg	neg	37.2	neg	neg	neg	neg	neg	neg	neg	neg	neg	neg	neg
180165240	180165	H1N1 | A/WS/33 1.6E+01 TCID50/mL	1069	1.0.0	113	1.1.5_2753	RD_RP2	10	Passed	32.3	37.5	neg	neg	neg	neg	neg	neg	neg	neg	neg	neg	37.3	neg	neg	neg	neg	neg	neg	neg	neg	neg	neg	neg
180165277	180165	H1N1 | A/WS/33 1.6E+01 TCID50/mL	1069	1.0.0	113	1.1.5_2753	RD_RP2	10	Passed	31.6	37.6	neg	neg	neg	neg	neg	neg	neg	neg	neg	neg	35.9	neg	neg	neg	neg	neg	neg	neg	neg	neg	neg	neg
180165267	180165	H1N1 | A/WS/33 1.6E+02 TCID50/mL	1024	1.0.0	1031	1.1.5_2753	RD_RP2	10	Passed	32.2	34.6	neg	neg	neg	neg	neg	neg	neg	neg	neg	neg	33.9	neg	neg	neg	neg	neg	neg	neg	neg	neg	neg	neg
180165239	180165	H1N1 | A/WS/33 1.6E+02 TCID50/mL	1024	1.0.0	1031	1.1.5_2753	RD_RP2	10	Passed	31	33.8	neg	neg	neg	neg	neg	neg	neg	neg	neg	neg	33.2	neg	neg	neg	neg	neg	neg	neg	neg	neg	neg	neg
180165276	180165	H1N1 | A/WS/33 1.6E+02 TCID50/mL	1024	1.0.0	1031	1.1.5_2753	RD_RP2	10	Passed	30.8	33.8	neg	neg	neg	neg	neg	neg	neg	neg	neg	neg	32.9	neg	neg	neg	neg	neg	neg	neg	neg	neg	neg	neg
180090117	180090	H1N1pdm09 | A/Canada/6294/09 1.7E+00 TCID50/mL	131	0.6.17	128	1.1.5_2753	RD_RP2	10	Passed	33.5	34.2	neg	33.3	neg	neg	neg	neg	neg	neg	neg	neg	neg	neg	neg	neg	neg	neg	neg	neg	neg	neg	neg	neg
180090186	180090	H1N1pdm09 | A/Canada/6294/09 1.7E+00 TCID50/mL	131	0.6.17	128	1.1.5_2753	RD_RP2	10	Passed	33.9	32.4	neg	31.9	neg	neg	neg	neg	neg	neg	neg	neg	neg	neg	neg	neg	neg	neg	neg	neg	neg	neg	neg	neg
180090204	180090	H1N1pdm09 | A/Canada/6294/09 1.7E+00 TCID50/mL	131	0.6.17	128	1.1.5_2753	RD_RP2	10	Passed	30.9	31.6	neg	31.3	neg	neg	neg	neg	neg	neg	neg	neg	neg	neg	neg	neg	neg	neg	neg	neg	neg	neg	neg	neg
180090120	180090	H1N1pdm09 | A/Canada/6294/09 1.7E+01 TCID50/mL	116	0.6.17	112	1.1.5_2753	RD_RP2	10	Passed	32.6	29.5	neg	28.8	neg	neg	neg	neg	neg	neg	neg	neg	neg	neg	neg	neg	neg	neg	neg	neg	neg	neg	neg	neg
180090189	180090	H1N1pdm09 | A/Canada/6294/09 1.7E+01 TCID50/mL	116	0.6.17	112	1.1.5_2753	RD_RP2	10	Passed	33.2	29.2	neg	28.5	neg	neg	neg	neg	neg	neg	neg	neg	neg	neg	neg	neg	neg	neg	neg	neg	neg	neg	neg	neg
180090206	180090	H1N1pdm09 | A/Canada/6294/09 1.7E+01 TCID50/mL	116	0.6.17	112	1.1.5_2753	RD_RP2	10	Passed	33.3	29.5	neg	28.9	neg	neg	neg	neg	neg	neg	neg	neg	neg	neg	neg	neg	neg	neg	neg	neg	neg	neg	neg	neg
180176136	180176	H1N1pdm09 | A/Netherlands/2629/2009 1.6E+01 TCID50/mL	1008	1.0.0	1031	1.1.5_2753	RD_RP2	10	Passed	29.9	34.4	neg	34.2	neg	neg	neg	neg	neg	neg	neg	neg	neg	neg	neg	neg	neg	neg	neg	neg	neg	neg	neg	neg
180176156	180176	H1N1pdm09 | A/Netherlands/2629/2009 1.6E+01 TCID50/mL	1008	1.0.0	1031	1.1.5_2753	RD_RP2	10	Passed	29.6	35.5	neg	35.8	neg	neg	neg	neg	neg	neg	neg	neg	neg	neg	neg	neg	neg	neg	neg	neg	neg	neg	neg	neg
180176261	180176	H1N1pdm09 | A/Netherlands/2629/2009 1.6E+01 TCID50/mL	1008	1.0.0	1031	1.1.5_2753	RD_RP2	10	Passed	29.7	33.7	neg	33.5	neg	neg	neg	neg	neg	neg	neg	neg	neg	neg	neg	neg	neg	neg	neg	neg	neg	neg	neg	neg
180176159	180176	H1N1pdm09 | A/Netherlands/2629/2009 1.6E+02 TCID50/mL	115	0.6.17	130	1.1.5_2753	RD_RP2	10	Passed	28.7	29.8	neg	30	neg	neg	neg	neg	neg	neg	neg	neg	neg	neg	neg	neg	neg	neg	neg	neg	neg	neg	neg	neg
180176267	180176	H1N1pdm09 | A/Netherlands/2629/2009 1.6E+02 TCID50/mL	115	0.6.17	130	1.1.5_2753	RD_RP2	10	Passed	29.9	30.7	neg	30.3	neg	neg	neg	neg	neg	neg	neg	neg	neg	neg	neg	neg	neg	neg	neg	neg	neg	neg	neg	neg
180176260	180176	H1N1pdm09 | A/Netherlands/2629/2009 1.6E+02 TCID50/mL	115	0.6.17	130	1.1.5_2753	RD_RP2	10	Passed	29.1	30.7	neg	30.3	neg	neg	neg	neg	neg	neg	neg	neg	neg	neg	neg	neg	neg	neg	neg	neg	neg	neg	neg	neg
180090124	180090	H1N1pdm09 | A/Swine NY/02/2009 1.4E+00 TCID50/mL	1150	1.1.2	1022	1.1.5_2753	RD_RP2	10	Passed	33.6	33	neg	32.4	neg	neg	neg	neg	neg	neg	neg	neg	neg	neg	neg	neg	neg	neg	neg	neg	neg	neg	neg	neg
180090063	180090	H1N1pdm09 | A/Swine NY/02/2009 1.4E+00 TCID50/mL	1150	1.1.2	1022	1.1.5_2753	RD_RP2	10	Passed	31.8	31.7	neg	30.7	neg	neg	neg	neg	neg	neg	neg	neg	neg	neg	neg	neg	neg	neg	neg	neg	neg	neg	neg	neg
180090173	180090	H1N1pdm09 | A/Swine NY/02/2009 1.4E+00 TCID50/mL	1150	1.1.2	1022	1.1.5_2753	RD_RP2	10	Passed	32.4	31.9	neg	31.3	neg	neg	neg	neg	neg	neg	neg	neg	neg	neg	neg	neg	neg	neg	neg	neg	neg	neg	neg	neg
180090136	180090	H1N1pdm09 | A/Swine NY/02/2009 1.4E+01 TCID50/mL	140	1.0.0	1003	1.0.2_2345	RD_RP2	10	Passed	34.7	30.5	neg	29.8	neg	neg	neg	neg	neg	neg	neg	neg	neg	neg	neg	neg	neg	neg	neg	neg	neg	neg	neg	neg
180090135	180090	H1N1pdm09 | A/Swine NY/02/2009 1.4E+01 TCID50/mL	140	1.0.0	1003	1.0.2_2345	RD_RP2	10	Passed	32.8	28.9	neg	28.3	neg	neg	neg	neg	neg	neg	neg	neg	neg	neg	neg	neg	neg	neg	neg	neg	neg	neg	neg	neg
180090134	180090	H1N1pdm09 | A/Swine NY/02/2009 1.4E+01 TCID50/mL	140	1.0.0	1003	1.0.2_2345	RD_RP2	10	Passed	34.7	30.2	neg	29.6	neg	neg	neg	neg	neg	neg	neg	neg	neg	neg	neg	neg	neg	neg	neg	neg	neg	neg	neg	neg
180176038	180176	H2N2 | A/Japan/305/1957 3.3E-03 ng/µL	1008	1.0.0	1031	1.1.5_2753	RD_RP2	10	Passed	28.2	33.8	neg	neg	neg	neg	neg	neg	neg	neg	neg	neg	neg	neg	neg	neg	neg	neg	neg	neg	neg	neg	neg	neg
180176221	180176	H2N2 | A/Japan/305/1957 3.3E-03 ng/µL	1024	1.1.2	1031	1.1.5_2753	RD_RP2	10	Passed	27.7	35.4	neg	neg	neg	neg	neg	neg	neg	neg	neg	neg	neg	neg	neg	neg	neg	neg	neg	neg	neg	neg	neg	neg
180176112	180176	H2N2 | A/Japan/305/1957 3.3E-03 ng/µL	1029	1.0.0	1031	1.1.5_2753	RD_RP2	10	Passed	28.1	34.8	neg	neg	neg	neg	neg	neg	neg	neg	neg	neg	neg	neg	neg	neg	neg	neg	neg	neg	neg	neg	neg	neg
180176066	180176	H2N2 | A/Japan/305/1957 3.3E-04 ng/µL	1024	1.1.2	1031	1.1.5_2753	RD_RP2	10	Passed	30.5	neg	neg	neg	neg	neg	neg	neg	neg	neg	neg	neg	neg	neg	neg	neg	neg	neg	neg	neg	neg	neg	neg	neg
180176046	180176	H2N2 | A/Japan/305/1957 3.3E-04 ng/µL	1029	1.0.0	1031	1.1.5_2753	RD_RP2	10	Passed	30.9	neg	neg	neg	neg	neg	neg	neg	neg	neg	neg	neg	neg	neg	neg	neg	neg	neg	neg	neg	neg	neg	neg	neg
180176065	180176	H2N2 | A/Japan/305/1957 3.3E-04 ng/µL	1337	1.0.0	1031	1.1.5_2753	RD_RP2	10	Passed	27.6	37.8	neg	neg	neg	neg	neg	neg	neg	neg	neg	neg	neg	neg	neg	neg	neg	neg	neg	neg	neg	neg	neg	neg
180176211	180176	H2N2 | A/Korea/426/1968xPuerto Rico/8/1934 6.3E-03 ng/µL	1337	1.0.0	1031	1.1.5_2753	RD_RP2	10	Passed	30.2	34.6	neg	neg	neg	neg	neg	neg	neg	neg	neg	neg	neg	neg	neg	neg	neg	neg	neg	neg	neg	neg	neg	neg
180176081	180176	H2N2 | A/Korea/426/1968xPuerto Rico/8/1934 6.3E-03 ng/µL	1029	1.0.0	1031	1.1.5_2753	RD_RP2	10	Passed	27.9	32.2	neg	neg	neg	neg	neg	neg	neg	neg	neg	neg	neg	neg	neg	neg	neg	neg	neg	neg	neg	neg	neg	neg
180176253	180176	H2N2 | A/Korea/426/1968xPuerto Rico/8/1934 6.3E-03 ng/µL	1024	1.1.2	1031	1.1.5_2753	RD_RP2	10	Passed	29	33.8	neg	neg	neg	neg	neg	neg	neg	neg	neg	neg	neg	neg	neg	neg	neg	neg	neg	neg	neg	neg	neg	neg
180176194	180176	H2N2 | A/Korea/426/1968xPuerto Rico/8/1934 6.3E-04 ng/µL	1008	1.0.0	1031	1.1.5_2753	RD_RP2	10	Passed	30	37.6	neg	neg	neg	neg	neg	neg	neg	neg	neg	neg	neg	neg	neg	neg	neg	neg	neg	neg	neg	neg	neg	neg
180176071	180176	H2N2 | A/Korea/426/1968xPuerto Rico/8/1934 6.3E-04 ng/µL	1150	1.1.2	1022	1.1.5_2753	RD_RP2	10	Passed	28.2	35.7	neg	neg	neg	neg	neg	neg	neg	neg	neg	neg	neg	neg	neg	neg	neg	neg	neg	neg	neg	neg	neg	neg
180176212	180176	H2N2 | A/Korea/426/1968xPuerto Rico/8/1934 6.3E-04 ng/µL	1069	1.0.0	113	1.1.5_2753	RD_RP2	10	Passed	31.2	35	neg	neg	neg	neg	neg	neg	neg	neg	neg	neg	neg	neg	neg	neg	neg	neg	neg	neg	neg	neg	neg	neg
180164178	180164	H3N2 | A/Aichi/2/68 3.1E+00 PFU/mL	1029	1.0.0	1056	1.0.2_2345	RD_RP2	10	Passed	31.5	35.4	neg	neg	neg	neg	neg	neg	neg	neg	neg	neg	neg	neg	neg	neg	neg	neg	neg	neg	neg	neg	neg	neg
180164165	180164	H3N2 | A/Aichi/2/68 3.1E+00 PFU/mL	1029	1.0.0	1056	1.0.2_2345	RD_RP2	10	Passed	29.9	34.6	neg	neg	neg	neg	neg	neg	neg	neg	neg	neg	neg	34.8	neg	neg	neg	neg	neg	neg	neg	neg	neg	neg
180164011	180164	H3N2 | A/Aichi/2/68 3.1E+00 PFU/mL	1029	1.0.0	1056	1.0.2_2345	RD_RP2	10	Passed	30.2	34.8	neg	neg	neg	neg	neg	neg	neg	neg	neg	neg	neg	35.9	neg	neg	neg	neg	neg	neg	neg	neg	neg	neg
180164155	180164	H3N2 | A/Aichi/2/68 3.1E+01 PFU/mL	1024	1.0.0	1031	1.1.5_2753	RD_RP2	10	Passed	32.5	32.8	neg	neg	neg	neg	neg	neg	neg	neg	neg	neg	neg	34.6	neg	neg	neg	neg	neg	neg	neg	neg	neg	neg
180164166	180164	H3N2 | A/Aichi/2/68 3.1E+01 PFU/mL	1069	1.0.0	113	1.1.5_2753	RD_RP2	10	Passed	31.8	32.4	neg	neg	neg	neg	neg	neg	neg	neg	neg	neg	neg	35.6	neg	neg	neg	neg	neg	neg	neg	neg	neg	neg
180164157	180164	H3N2 | A/Aichi/2/68 3.1E+01 PFU/mL	1069	1.0.0	113	1.1.5_2753	RD_RP2	10	Passed	32.3	33	neg	neg	neg	neg	neg	neg	neg	neg	neg	neg	neg	34.7	neg	neg	neg	neg	neg	neg	neg	neg	neg	neg
180090121	180090	H3N2 | A/Alice (recomb., carries A/Eng./42/72) 5.0E+02 TCID50/mL	115	0.6.17	130	1.1.5_2753	RD_RP2	10	Failed	n/a	36.1	failed	failed	failed	failed	failed	failed	failed	failed	failed	failed	failed	failed	failed	failed	failed	failed	failed	failed	failed	failed	failed	failed
180090190	180090	H3N2 | A/Alice (recomb., carries A/Eng./42/72) 5.0E+02 TCID50/mL	115	0.6.17	130	1.1.5_2753	RD_RP2	10	Passed	31.2	33.6	neg	neg	neg	neg	neg	neg	neg	neg	neg	neg	neg	32	neg	neg	neg	neg	neg	neg	neg	neg	neg	neg
180090203	180090	H3N2 | A/Alice (recomb., carries A/Eng./42/72) 5.0E+02 TCID50/mL	115	0.6.17	130	1.1.5_2753	RD_RP2	10	Passed	33.7	35.2	neg	neg	neg	neg	neg	neg	neg	neg	neg	neg	neg	33.1	neg	neg	neg	neg	neg	neg	neg	neg	neg	neg
180090082	180090	H3N2 | A/Alice (recomb., carries A/Eng./42/72) 5.0E+02 TCID50/mL	140	1.0.0	1003	1.0.2_2345	RD_RP2	10	Passed	32.7	34.6	neg	neg	neg	neg	neg	neg	neg	neg	neg	neg	neg	32.7	neg	neg	neg	neg	neg	neg	neg	neg	neg	neg
180090118	180090	H3N2 | A/Alice (recomb., carries A/Eng./42/72) 5.0E+03 TCID50/mL	122	0.6.17	134	1.1.5_2753	RD_RP2	10	Passed	34.1	33.9	neg	neg	neg	neg	neg	neg	neg	neg	neg	neg	neg	32	neg	neg	neg	neg	neg	neg	neg	neg	neg	neg
180090185	180090	H3N2 | A/Alice (recomb., carries A/Eng./42/72) 5.0E+03 TCID50/mL	122	0.6.17	134	1.1.5_2753	RD_RP2	10	Passed	31.6	30.3	neg	neg	neg	neg	neg	neg	neg	neg	neg	neg	neg	28	neg	neg	neg	neg	neg	neg	neg	neg	neg	neg
180090202	180090	H3N2 | A/Alice (recomb., carries A/Eng./42/72) 5.0E+03 TCID50/mL	122	0.6.17	134	1.1.5_2753	RD_RP2	10	Passed	34.2	33	neg	neg	neg	neg	neg	neg	neg	neg	neg	neg	neg	30.8	neg	neg	neg	neg	neg	neg	neg	neg	neg	neg
180090090	180090	H3N2 | A/Switzerland/9715293/2013 1.0E+03 CEID50/mL	1016	1.0.0	1031	1.1.5_2753	RD_RP2	10	Passed	33.6	34.9	neg	neg	neg	neg	neg	neg	neg	neg	neg	neg	neg	32	neg	neg	neg	neg	neg	neg	neg	neg	neg	neg
180090099	180090	H3N2 | A/Switzerland/9715293/2013 1.0E+03 CEID50/mL	1016	1.0.0	1031	1.1.5_2753	RD_RP2	10	Passed	34.7	37.9	neg	neg	neg	neg	neg	neg	neg	neg	neg	neg	neg	35.1	neg	neg	neg	neg	neg	neg	neg	neg	neg	neg
180090094	180090	H3N2 | A/Switzerland/9715293/2013 1.0E+03 CEID50/mL	1016	1.0.0	1031	1.1.5_2753	RD_RP2	10	Passed	33.4	35.6	neg	neg	neg	neg	neg	neg	neg	neg	neg	neg	neg	34.2	neg	neg	neg	neg	neg	neg	neg	neg	neg	neg
180090116	180090	H3N2 | A/Switzerland/9715293/2013 1.0E+04 CEID50/mL	133	0.6.17	122	1.1.5_2753	RD_RP2	10	Passed	34.7	33.3	neg	neg	neg	neg	neg	neg	neg	neg	neg	neg	neg	30.3	neg	neg	neg	neg	neg	neg	neg	neg	neg	neg
180090188	180090	H3N2 | A/Switzerland/9715293/2013 1.0E+04 CEID50/mL	133	0.6.17	122	1.1.5_2753	RD_RP2	10	Passed	33.3	32.1	neg	neg	neg	neg	neg	neg	neg	neg	neg	neg	neg	28.6	neg	neg	neg	neg	neg	neg	neg	neg	neg	neg
180090207	180090	H3N2 | A/Switzerland/9715293/2013 1.0E+04 CEID50/mL	133	0.6.17	122	1.1.5_2753	RD_RP2	10	Passed	31.2	30.7	neg	neg	neg	neg	neg	neg	neg	neg	neg	neg	neg	28.3	neg	neg	neg	neg	neg	neg	neg	neg	neg	neg
180165220	180165	H3N2 | A/Victoria/3/75 1.6E+01 CEID50/mL	131	0.6.17	128	1.1.5_2753	RD_RP2	10	Passed	31.9	37.5	neg	neg	neg	neg	neg	neg	neg	neg	neg	neg	neg	36.1	neg	neg	neg	neg	neg	neg	neg	neg	neg	neg
180165286	180165	H3N2 | A/Victoria/3/75 1.6E+01 CEID50/mL	131	0.6.17	128	1.1.5_2753	RD_RP2	10	Passed	31.1	35.5	neg	neg	neg	neg	neg	neg	neg	neg	neg	neg	neg	34.7	neg	neg	neg	neg	neg	neg	neg	neg	neg	neg
180165246	180165	H3N2 | A/Victoria/3/75 1.6E+01 CEID50/mL	131	0.6.17	128	1.1.5_2753	RD_RP2	10	Passed	31.5	37.4	neg	neg	neg	neg	neg	neg	neg	neg	neg	neg	neg	36.7	neg	neg	neg	neg	neg	neg	neg	neg	neg	neg
180165238	180165	H3N2 | A/Victoria/3/75 1.6E+02 CEID50/mL	116	0.6.17	112	1.1.4_2749	RD_RP2	10	Passed	30.5	32.9	neg	neg	neg	neg	neg	neg	neg	neg	neg	neg	neg	32.5	neg	neg	neg	neg	neg	neg	neg	neg	neg	neg
180165282	180165	H3N2 | A/Victoria/3/75 1.6E+02 CEID50/mL	116	0.6.17	112	1.1.4_2749	RD_RP2	10	Passed	31.1	32.9	neg	neg	neg	neg	neg	neg	neg	neg	neg	neg	neg	32.9	neg	neg	neg	neg	neg	neg	neg	neg	neg	neg
180165245	180165	H3N2 | A/Victoria/3/75 1.6E+02 CEID50/mL	116	0.6.17	112	1.1.4_2749	RD_RP2	10	Failed	n/a	32.7	failed	failed	failed	failed	failed	failed	failed	failed	failed	failed	failed	33.4	failed	failed	failed	failed	failed	failed	failed	failed	failed	failed
180165117	180165	H3N2 | A/Victoria/3/75 1.6E+02 CEID50/mL	1069	1.0.0	113	1.1.5_2753	RD_RP2	10	Passed	31.4	32.7	neg	neg	neg	neg	neg	neg	neg	neg	neg	neg	neg	32.6	neg	neg	neg	neg	neg	neg	neg	neg	neg	neg
180165226	180165	H3N2 | A/Wisconsin/15/2009 5.8E+00 CEID50/mL	119	0.6.17	1017	1.1.5_2753	RD_RP2	10	Passed	31.6	35.8	neg	neg	neg	neg	neg	neg	neg	neg	neg	neg	neg	37.1	neg	neg	neg	neg	neg	neg	neg	neg	neg	neg
180165283	180165	H3N2 | A/Wisconsin/15/2009 5.8E+00 CEID50/mL	119	0.6.17	1017	1.1.5_2753	RD_RP2	10	Passed	32	36	neg	neg	neg	neg	neg	neg	neg	neg	neg	neg	neg	36.2	neg	neg	neg	neg	neg	neg	neg	neg	neg	neg
180165273	180165	H3N2 | A/Wisconsin/15/2009 5.8E+00 CEID50/mL	119	0.6.17	1017	1.1.5_2753	RD_RP2	10	Passed	30.8	36.8	neg	neg	neg	neg	neg	neg	neg	neg	neg	neg	neg	37.6	neg	neg	neg	neg	neg	neg	neg	neg	neg	neg
180165217	180165	H3N2 | A/Wisconsin/15/2009 5.8E+00E+01 CEID50/mL	133	0.6.17	122	1.1.5_2753	RD_RP2	10	Passed	31.9	33.7	neg	neg	neg	neg	neg	neg	neg	neg	neg	neg	neg	33.1	neg	neg	neg	neg	neg	neg	neg	neg	neg	neg
180165284	180165	H3N2 | A/Wisconsin/15/2009 5.8E+00E+01 CEID50/mL	133	0.6.17	122	1.1.5_2753	RD_RP2	10	Passed	30.5	32.7	neg	neg	neg	neg	neg	neg	neg	neg	neg	neg	neg	31.8	neg	neg	neg	neg	neg	neg	neg	neg	neg	neg
180165274	180165	H3N2 | A/Wisconsin/15/2009 5.8E+00E+01 CEID50/mL	133	0.6.17	122	1.1.5_2753	RD_RP2	10	Passed	32	33.5	neg	neg	neg	neg	neg	neg	neg	neg	neg	neg	neg	32.7	neg	neg	neg	neg	neg	neg	neg	neg	neg	neg
180090053	180090	H3N2 | A/MRC-2 (recomb. A/Eng./42/72, A/PR/8/34) 8.9E+02 CEID50/mL	116	0.6.17	112	1.1.5_2753	RD_RP2	10	Passed	34.4	38.1	neg	neg	neg	neg	neg	neg	neg	neg	neg	neg	neg	33.3	neg	neg	neg	neg	neg	neg	neg	neg	neg	neg
180090139	180090	H3N2 | A/MRC-2 (recomb. A/Eng./42/72, A/PR/8/34) 8.9E+02 CEID50/mL	116	0.6.17	112	1.1.5_2753	RD_RP2	10	Passed	33.9	36.2	neg	neg	neg	neg	neg	neg	neg	neg	neg	neg	neg	34.3	neg	neg	neg	neg	neg	neg	neg	neg	neg	neg
180090221	180090	H3N2 | A/MRC-2 (recomb. A/Eng./42/72, A/PR/8/34) 8.9E+02 CEID50/mL	116	0.6.17	112	1.1.5_2753	RD_RP2	10	Passed	35.3	36.8	neg	neg	neg	neg	neg	neg	neg	neg	neg	neg	neg	neg	neg	neg	neg	neg	neg	neg	neg	neg	neg	neg
180090179	180090	H3N2 | A/MRC-2 (recomb. A/Eng./42/72, A/PR/8/34) 8.9E+03 CEID50/mL	1024	1.1.2	1031	1.1.5_2753	RD_RP2	10	Passed	32.9	32.4	neg	neg	neg	neg	neg	neg	neg	neg	neg	neg	neg	30.1	neg	neg	neg	neg	neg	neg	neg	neg	neg	neg
180090038	180090	H3N2 | A/MRC-2 (recomb. A/Eng./42/72, A/PR/8/34) 8.9E+03 CEID50/mL	1024	1.1.2	1031	1.1.5_2753	RD_RP2	10	Passed	32.4	31.5	neg	neg	neg	neg	neg	neg	neg	neg	neg	neg	neg	29.5	neg	neg	neg	neg	neg	neg	neg	neg	neg	neg
180089166	180089	H3N2 | A/MRC-2 (recomb. A/Eng./42/72, A/PR/8/34) 8.9E+03 CEID50/mL	1016	1.0.0	1031	1.1.5_2753	RD_RP2	10	Passed	32.3	31.3	neg	neg	neg	neg	neg	neg	neg	neg	neg	neg	neg	29.1	neg	neg	neg	neg	neg	neg	neg	neg	neg	neg
180176289	180176	H5N3 | A/Duck/Singapore/645/1997 2.5E-03 ng/µL	1337	1.0.0	1031	1.1.5_2753	RD_RP2	10	Passed	29.5	32.3	neg	neg	neg	neg	neg	neg	neg	neg	neg	neg	neg	neg	neg	neg	neg	neg	neg	neg	neg	neg	neg	neg
180176239	180176	H5N3 | A/Duck/Singapore/645/1997 2.5E-03 ng/µL	1337	1.0.0	1031	1.1.5_2753	RD_RP2	10	Passed	30.2	33.1	neg	neg	neg	neg	neg	neg	neg	neg	neg	neg	neg	neg	neg	neg	neg	neg	neg	neg	neg	neg	neg	neg
180176230	180176	H5N3 | A/Duck/Singapore/645/1997 2.5E-03 ng/µL	1337	1.0.0	1031	1.1.5_2753	RD_RP2	10	Passed	29.7	34	neg	neg	neg	neg	neg	neg	neg	neg	neg	neg	neg	neg	neg	neg	neg	neg	neg	neg	neg	neg	neg	neg
180176146	180176	H5N3 | A/Duck/Singapore/645/1997 2.5E-04 ng/µL	1029	1.0.0	1031	1.1.5_2753	RD_RP2	10	Passed	28.4	34.5	neg	neg	neg	neg	neg	neg	neg	neg	neg	neg	neg	neg	neg	neg	neg	neg	neg	neg	neg	neg	neg	neg
180176295	180176	H5N3 | A/Duck/Singapore/645/1997 2.5E-04 ng/µL	1008	1.0.0	1031	1.1.5_2753	RD_RP2	10	Passed	30	35.3	neg	neg	neg	neg	neg	neg	neg	neg	neg	neg	neg	neg	neg	neg	neg	neg	neg	neg	neg	neg	neg	neg
180176378	180176	H5N3 | A/Duck/Singapore/645/1997 2.5E-04 ng/µL	1024	1.1.2	1031	1.1.5_2753	RD_RP2	10	Passed	28.5	33.7	neg	neg	neg	neg	neg	neg	neg	neg	neg	neg	neg	neg	neg	neg	neg	neg	neg	neg	neg	neg	neg	neg

## Sheet: Failed Analysis
	REPORTING-automatically filled
Cartridge SN	Execution (completed, incompleted, aborted)	Failed Component	Failure Mode	Run classification (VALID/ INVALID)
180038180	#N/A	#N/A	#N/A	#N/A
180038096	#N/A	#N/A	#N/A	#N/A
	#N/A	#N/A	#N/A	#N/A

## Sheet: Summary-Graphs study 1
CONFIDENTIAL
Analysis ouput examples
Statistical analysis of each target across all raws of study 1: mean, median, Cv, STD, max, min, t-test, z-score, etc
Graph: box plot of all targets within a single graphs as a result of above analysis
